# Supplementary material for: Structure and dynamics of the pan-genome of Streptococcus pneumoniae and closely related species
Source: Genome Biol. 2010 Oct 29;11(10):R107. doi: 10.1186/gb-2010-11-10-r107 (PMC3218663; doi:10.1186/gb-2010-11-10-r107)
Supplement: Additional file 4 — Table S2. [file gb-2010-11-10-r107-S4.xls]

## Sheet: Sheet1
	MLST		SP14	McGill_CCRI1974	McGill_CCRI1974M2	D39	R6	CGSP14	SpnINV200	SP195	SP9	Hungary19A_6	SP3	Spn021198	Spn034156	Spn034183	Spn072838	Spn994038	Spn994039	SpnOXC141	SpnA45	CDC1087	CDC3059_06	TIGR4	CDC1873	SpnP1041	P1031	CDC0288	SpnNCTC7465	Taiwan19F_14	70585	Spn032672	Spn033038	Spn061370	SpnINV104	SP19	SpnATCC700669	SP23	SP6	AP200	MLV_16	SP11	G54	JJA	670_6B	SP18	S. infantis	S. oralis SK23	S. mitis NCTC12261
S.pneumoniae	ST124	SP14	0	174	174	272	277	266	268	185	207	250	246	249	249	246	269	247	247	244	224	322	220	277	221	254	245	276	257	273	230	294	293	295	287	236	256	231	217	242	272	254	302	197	205	286	885	825	744
		McGill_CCRI1974	43	0	1	145	150	129	133	97	100	149	139	147	145	139	162	146	146	138	161	176	119	141	128	145	137	155	149	139	119	150	148	150	143	120	130	135	114	135	128	134	159	118	136	156	753	692	619
		McGill_CCRI1974M2	42	0	0	144	149	128	132	96	99	148	138	146	144	138	161	145	145	137	160	175	118	140	127	145	136	154	148	138	118	149	147	149	142	119	129	134	113	134	128	133	158	117	135	155	752	691	618
	ST595	D39	95	99	99	0	8	101	109	105	106	129	100	109	92	100	104	107	107	98	114	131	91	79	82	102	91	115	93	116	80	98	97	98	88	80	87	77	72	111	104	109	115	90	95	95	721	638	566
		R6	92	96	96	0	0	98	106	102	103	126	95	104	87	95	99	102	102	93	109	129	88	74	79	97	86	110	88	113	75	93	92	93	83	77	85	75	69	108	101	106	112	87	92	92	717	636	563
	CC15	CGSP14	206	200	200	218	223	0	126	211	204	172	203	210	212	203	202	208	208	201	225	232	202	184	183	185	178	229	191	209	160	205	204	206	192	161	129	215	199	213	205	210	172	178	144	224	818	761	692
		SpnINV200	118	114	114	136	141	36	0	121	113	137	135	142	136	135	140	140	140	133	140	165	116	112	98	142	134	136	135	137	114	133	132	134	118	81	112	128	128	124	117	122	132	95	127	151	725	669	599
	CC156	SP195	149	192	192	246	251	235	235	0	56	198	203	210	198	203	211	209	209	201	205	277	169	234	173	212	203	254	212	233	178	243	242	243	235	169	214	181	167	203	219	196	254	191	172	245	855	786	711
		SP9	138	162	162	214	219	195	194	23	0	174	196	204	189	196	207	202	202	194	184	249	186	182	150	205	196	214	203	204	173	198	197	199	190	141	181	154	139	169	169	168	205	156	150	215	826	755	677
		Hungary19A_6	273	303	303	329	334	255	310	257	266	0	308	317	304	308	285	316	316	306	313	344	268	284	234	260	250	338	297	272	248	288	286	288	276	291	196	289	274	273	314	296	266	287	211	279	918	841	769
	ST180	SP3	118	142	142	149	152	135	157	111	137	157	0	17	35	6	80	16	16	5	121	159	125	147	126	111	103	169	96	164	79	161	160	161	154	127	140	151	137	139	154	136	162	140	116	138	767	697	621
		Spn021198	105	134	134	142	145	126	148	102	129	150	1	0	26	1	71	0	0	0	110	152	111	140	119	104	96	155	89	157	72	145	144	144	138	118	131	143	129	129	144	126	154	130	109	133	751	683	607
		Spn034156	113	140	140	133	136	136	150	98	122	145	27	34	0	27	52	33	32	25	119	160	127	138	116	102	94	162	96	141	81	153	152	154	147	122	139	139	125	128	141	125	157	135	102	133	762	689	619
		Spn034183	113	137	137	144	147	130	152	106	132	152	1	12	30	0	75	11	11	0	116	154	120	142	121	106	98	164	91	159	74	156	155	156	149	122	135	146	133	134	149	131	157	135	111	136	762	692	615
		Spn072838	125	149	149	137	140	118	146	103	132	118	64	71	44	64	0	71	71	63	127	169	129	139	114	70	61	156	95	107	96	161	160	159	154	128	118	137	125	128	147	128	147	137	75	139	751	679	610
		Spn994038	105	135	135	142	145	126	148	103	129	151	2	2	27	2	73	0	0	0	112	152	111	140	119	104	96	155	89	157	72	145	144	146	138	118	132	144	129	131	145	127	154	131	109	135	753	685	608
		Spn994039	106	136	136	143	146	127	149	104	130	152	3	3	27	3	74	1	0	1	113	153	112	141	120	105	97	156	90	158	73	145	144	147	139	119	133	145	130	132	146	128	155	132	110	136	754	686	609
		SpnOXC141	113	138	138	144	147	130	152	106	132	152	2	13	30	2	76	11	11	0	117	154	120	142	121	106	98	164	91	159	74	156	155	157	149	122	135	147	133	135	149	131	157	135	111	137	764	694	616
		SpnA45	168	236	236	235	238	229	234	185	197	234	193	198	199	193	215	198	198	192	0	283	208	236	196	213	204	255	203	234	212	243	242	240	233	195	228	184	198	216	235	215	254	179	181	258	841	762	692
		CDC1087	101	86	86	87	93	71	94	92	97	100	66	75	75	66	92	73	73	64	118	0	100	81	87	88	78	105	78	83	60	90	89	91	83	75	88	89	88	90	88	87	90	90	71	81	683	599	530
		CDC3059_06	148	178	178	196	201	190	194	133	183	173	181	183	191	181	201	181	181	179	192	249	0	193	150	183	175	209	170	208	148	173	172	173	166	158	131	180	147	186	199	177	216	132	192	220	818	745	668
		TIGR4	163	158	158	142	145	130	148	156	137	147	161	170	160	161	169	168	168	159	178	188	151	0	122	167	159	146	154	163	122	120	119	121	107	133	122	162	137	153	145	150	166	129	134	166	781	703	634
		CDC1873	154	192	192	192	197	176	181	142	152	144	187	196	185	187	191	194	194	185	185	241	155	169	0	181	172	206	177	198	161	196	195	197	183	150	160	167	175	151	189	170	205	163	138	198	824	753	674
	CC217	SpnP1041	174	196	197	199	202	165	212	168	194	157	159	168	158	159	134	166	166	157	189	229	175	201	168	0	7	212	87	195	147	196	195	197	190	194	140	196	198	165	181	161	161	189	128	204	816	750	663
		P1031	169	192	192	192	195	162	208	163	189	151	155	164	154	155	129	162	162	153	184	223	171	197	163	11	0	207	84	190	142	190	189	191	184	189	136	189	194	160	177	156	155	185	124	200	810	744	657
		CDC0288	69	79	79	85	88	82	79	83	76	108	90	92	91	90	93	90	90	88	104	119	74	53	66	85	76	0	83	106	80	75	74	76	69	76	46	95	86	74	67	72	93	49	82	113	693	620	535
		SpnNCTC7465	153	176	176	166	169	147	181	144	168	170	120	129	128	120	135	127	127	118	155	195	138	164	140	63	56	186	0	190	103	149	148	150	145	157	142	160	153	141	158	137	162	145	133	163	791	711	635
		Taiwan19F_14	154	151	151	174	179	150	168	150	154	130	173	182	158	173	132	180	180	171	171	185	161	158	146	156	147	194	175	0	165	181	180	180	174	152	164	156	140	178	176	175	171	184	100	158	772	694	626
		70585	197	217	217	224	227	187	231	181	209	192	174	183	184	174	207	181	181	172	235	248	187	203	195	194	185	254	174	251	0	213	212	214	201	208	202	222	199	219	235	187	231	199	166	223	853	783	708
	CC306	Spn032672	174	161	161	155	158	145	163	159	147	145	169	169	169	169	185	167	166	167	179	191	125	114	143	156	146	162	133	180	126	0	3	8	5	132	132	150	132	141	140	139	165	140	161	186	783	696	624
		Spn033038	174	160	160	155	158	145	163	159	147	144	169	169	169	169	185	167	166	167	179	191	125	114	143	156	146	162	133	180	126	4	0	8	5	132	132	150	132	140	139	138	164	140	161	186	784	698	627
		Spn061370	172	158	158	152	155	143	161	156	145	142	166	165	167	166	180	165	165	165	173	189	122	112	141	154	144	160	131	176	124	5	4	0	4	130	129	146	130	137	137	136	163	137	160	182	779	694	624
		SpnINV104	177	164	164	155	158	142	158	161	149	143	172	172	173	172	188	170	170	170	179	194	128	111	140	160	150	166	139	183	124	15	14	17	0	129	128	149	135	142	142	141	161	137	157	181	788	704	634
		SP19	173	188	188	194	199	158	168	142	147	205	192	199	195	192	209	197	197	190	188	233	167	184	154	211	202	220	198	208	178	189	188	190	176	0	178	143	146	200	200	199	211	168	178	211	825	752	677
		SpnATCC700669	240	245	245	248	254	173	246	234	234	157	252	259	259	252	246	258	258	250	268	293	187	220	211	204	196	237	230	267	219	236	235	236	222	225	0	241	225	239	240	237	225	162	192	229	875	795	724
		SP23	157	192	192	180	186	201	204	143	149	192	205	213	201	205	207	212	212	204	166	236	178	202	160	202	191	228	190	201	181	196	195	195	185	132	183	0	137	206	208	205	201	165	155	210	820	740	664
		SP6	182	210	210	214	219	224	243	168	173	216	230	238	226	231	234	236	236	229	219	274	184	216	207	243	235	258	222	224	197	217	216	218	210	174	206	176	0	233	232	228	249	194	183	234	855	777	701
	ST62	AP200	162	186	186	208	213	193	194	159	158	170	187	193	184	187	192	193	193	186	192	231	178	187	138	165	156	201	165	217	172	181	179	180	172	183	175	200	188	0	106	78	174	173	169	211	808	737	671
		MLV_16	96	83	84	105	110	89	91	79	62	115	106	112	101	106	115	111	111	104	115	133	95	83	80	85	77	98	86	119	92	84	82	84	76	87	80	106	91	10	0	6	71	79	92	114	715	647	573
		SP11	133	144	144	165	170	149	151	111	116	152	143	149	140	143	151	148	148	141	150	187	128	143	116	120	111	158	120	173	99	138	136	138	130	141	132	158	142	37	61	0	131	127	104	170	769	698	629
		G54	163	151	151	153	158	93	143	151	135	104	151	159	154	151	152	157	157	149	171	172	149	141	133	102	92	161	127	151	125	146	144	147	132	135	102	136	145	115	108	113	0	143	76	152	755	681	601
		JJA	115	167	167	185	190	156	163	145	143	182	186	192	189	186	199	191	191	184	153	229	122	161	148	187	179	174	167	221	150	178	177	178	165	149	96	157	147	171	173	166	200	0	135	210	805	733	660
	CC90	670_6B	253	315	315	320	325	252	325	256	267	236	292	301	286	292	267	299	299	290	285	340	312	296	253	256	248	337	285	267	247	329	328	331	315	289	256	277	266	297	316	273	263	265	0	264	938	866	795
		SP18	144	145	145	130	135	142	159	139	142	114	124	135	127	127	141	135	135	126	172	160	150	138	123	142	134	178	125	135	114	164	163	163	149	132	103	142	127	149	148	149	149	150	74	0	751	677	610
		S. infantis	614	613	613	627	631	607	604	620	624	624	624	624	627	624	624	624	624	624	626	633	619	624	620	625	615	629	624	620	615	632	632	631	627	617	620	623	619	617	620	619	623	616	619	622	0	629	676
		S. oralis SK23	501	499	499	491	497	497	495	498	500	494	501	503	501	501	499	503	503	501	494	496	493	493	496	506	496	503	491	489	492	492	493	493	490	491	487	490	488	493	499	495	496	491	494	495	576	0	515
S. mitis		S. mitis NCTC12261	279	285	285	278	283	287	284	282	281	281	284	286	290	283	289	285	285	282	283	286	275	283	276	278	268	277	274	280	276	279	281	282	279	275	275	273	271	286	284	285	275	277	282	287	482	374	0
		S. mitis SK321	334	328	328	351	352	353	352	333	332	343	350	356	356	349	355	356	356	349	335	364	348	348	334	358	348	351	351	331	346	350	352	352	350	340	352	323	322	349	347	348	354	344	335	360	565	499	356
		S. mitis SK564	445	458	458	472	477	456	461	453	463	427	464	470	472	463	469	470	470	463	464	479	427	462	438	465	455	472	437	450	422	457	458	458	456	451	445	452	432	467	473	450	467	442	435	473	710	635	531
		S. mitis SK597	450	445	445	452	456	445	444	452	451	450	456	462	457	456	457	462	462	456	454	469	447	449	448	452	441	449	455	459	450	455	456	456	453	432	441	443	442	448	447	450	446	443	450	466	709	617	513
[truncated: 3 more columns]
